# Supplementary material for: Clinical Significance of Telomerase Reverse-Transcriptase Promoter Mutations in Hepatocellular Carcinoma
Source: Cancers (Basel). 2021 Jul 27;13(15):3771. doi: 10.3390/cancers13153771 (PMC8345216; doi:10.3390/cancers13153771)
Supplement: Supplementary file 1 [file cancers-13-03771-s001.zip]

Archive with 1 entries (1 files):
- cancers-1281139-supplementary.pdf
